# Supplementary material for: A recurrent p.Arg92Trp variant in steroidogenic factor-1 (NR5A1) can act as a molecular switch in human sex development
Source: Hum Mol Genet. 2016 Jul 4;25(16):3446–53. doi: 10.1093/hmg/ddw186 (PMC5179941; doi:10.1093/hmg/ddw186)
Supplement: Supplementary Data [file supp_ddw186_suppl_data.zip]

Archive with 15 entries (15 files):
- FigS11.tif
- FigS12.tif
- FigS13.tif
- Hadano_HMG_Suppl.doc
- TableS1v2.tif
- FigS1.tif
- FigS2.tif
- FigS3.tif
- FigS4.tif
- FigS5.tif
- FigS6.tif
- FigS7.tif
- FigS8.tif
- FigS9.tif
- FigS10.tif
